# Supplementary material for: Tetra-2,3-Pyrazinoporphyrazines with Externally Appended Pyridine Rings 22 Synthesis, Physicochemical and Photoactivity Studies on In(III) Mono- and Heteropentanuclear Complexes
Source: Molecules. 2022 Jan 27;27(3):849. doi: 10.3390/molecules27030849 (PMC8840402; doi:10.3390/molecules27030849)
Supplement: Supplementary file 1 [file molecules-27-00849-s001.zip]

Archive with 1 entries (1 files):
- molecules-1543235-supplementary.pdf
